# Supplementary material for: The opioid industry's use of scientific evidence to advance claims about prescription opioid safety and effectiveness
Source: Health Aff Sch. 2024 Oct 24;2(10):qxae119. doi: 10.1093/haschl/qxae119 (PMC11500661; doi:10.1093/haschl/qxae119)
Supplement: qxae119_Supplementary_Data [file qxae119_supplementary_data.zip]

Archive with 9 entries (9 files):
- coi_disclosure_rg.docx
- opioids_science_supplement.docx
- Tomori coi form.docx
- Anna Lembke coi_disclosure.docx
- coi_disclosure DM.docx
- coi_disclosure[73]gca.docx
- coi_disclosure_ak.docx
- coi_disclosure_JAG.docx
- coi_disclosure_jc.docx
